# Supplementary material for: The invasive cactus Opuntia stricta creates fertility islands in African savannas and benefits from those created by native trees
Source: Sci Rep. 2021 Oct 21;11:20748. doi: 10.1038/s41598-021-99857-x (PMC8531129; doi:10.1038/s41598-021-99857-x)
Supplement: Supplementary file 2 — Supplementary Information. [file 41598_2021_99857_MOESM2_ESM.csv]

Sample	Invasion	Cover	OTU1	OTU2	OTU3	OTU4	OTU5	OTU6	OTU7	OTU8	OTU9	OTU10	OTU11	OTU12	OTU13	OTU14	OTU15	OTU16	OTU17	OTU18	OTU19	OTU20	OTU21	OTU22	OTU23	OTU24	OTU25	OTU26	OTU27	OTU28	OTU29	OTU30	OTU31	OTU32	OTU33	OTU34	OTU35	OTU36	OTU37	OTU38	OTU39	OTU40	OTU41	OTU42	OTU43	OTU44	OTU45	OTU46	OTU47
LCF1.1	Uninvaded	Open	2735	1184	4512	1400	4494	3160	1699	225	2076	352	2066	70	645	412	99	1055	272	1175	769	1115	862	960	713	384	125	43	19	215	368	143	156	11	181	98	52	30	2	56	3	0	0	0	0	0	0	0	0
LCF2.1	Uninvaded	Open	2109	329	2262	1826	2130	1065	941	3270	1596	1220	1312	53	601	56	70	780	738	817	632	784	306	512	1018	320	127	126	14	28	394	499	429	29	479	371	189	149	40	187	310	439	168	200	31	245	6	187	2
LCF3.1	Uninvaded	Open	5274	1425	2871	1305	3794	2504	2098	3061	2913	1294	1863	63	598	206	148	1282	711	949	569	516	233	132	127	0	0	0	0	0	0	0	0	0	0	0	0	0	0	0	0	0	0	0	0	0	0	0	0
OS16	Invaded	Acacia	1090	1374	1095	1760	728	579	642	201	154	247	493	595	1314	1004	509	564	311	278	531	278	224	252	63	341	370	163	770	165	212	1011	436	287	729	270	262	211	231	174	93	161	69	246	189	249	15	90	93
OS17	Invaded	Acacia	997	1967	987	201	541	904	851	226	298	259	447	1541	1025	535	152	318	176	265	357	293	292	245	74	604	346	193	536	207	312	10	328	185	162	236	314	267	572	179	1	87	77	82	292	263	34	80	394
OS18	Invaded	Acacia	3158	1117	1522	241	380	649	225	472	401	1051	577	2025	193	539	331	373	348	405	171	281	147	213	108	127	184	630	465	120	19	9	81	11	417	582	502	83	405	114	3	62	48	449	316	342	8	5	525
OS21	Uninvaded	Acacia	274	2325	619	7315	168	509	872	1170	795	1288	503	1262	571	604	353	455	665	154	491	265	392	194	242	628	586	422	234	31	172	1114	166	220	231	122	263	190	276	104	16	60	63	155	481	64	22	34	201
OS22	Uninvaded	Acacia	319	1637	287	9	36	788	953	809	586	904	307	94	89	2201	1536	230	446	191	962	263	559	96	394	179	617	337	114	2603	407	1	231	59	14	160	57	406	11	178	0	7	200	139	127	107	57	800	149
OS23	Uninvaded	Acacia	3437	3081	650	82	167	716	863	364	763	584	333	1470	184	1172	812	519	226	286	388	250	540	236	150	474	681	633	714	105	89	4	165	265	174	417	618	346	553	278	1	69	224	376	410	398	23	146	380
OS26	Invaded	Tamboti	230	1815	1284	132	317	919	362	231	364	301	398	600	23	1019	911	612	118	96	333	400	278	326	114	105	425	237	619	496	205	6	335	387	161	32	471	392	657	477	0	31	66	66	512	50	134	142	364
OS27	Invaded	Tamboti	173	2951	1288	112	311	720	440	1417	524	663	296	1261	186	784	522	458	196	91	350	470	308	171	142	229	499	878	846	239	212	3	325	146	96	50	311	493	296	243	0	22	96	239	335	42	35	120	799
OS28	Invaded	Tamboti	640	445	2763	910	1489	555	510	1186	278	913	655	841	663	69	185	672	434	173	139	809	172	343	78	334	90	549	125	12	72	561	120	120	537	111	195	50	267	234	144	165	69	111	193	137	126	13	654
OS31	Uninvaded	Tamboti	313	890	735	4	131	847	679	1397	709	1456	598	120	309	166	1875	166	1003	163	178	743	479	1097	325	124	644	1115	189	648	241	1	140	1163	50	91	97	117	17	157	1	69	32	56	142	62	2282	161	121
OS32	Uninvaded	Tamboti	94	590	533	194	258	807	630	730	432	756	512	148	431	73	3075	388	1477	306	118	514	602	992	119	141	426	379	118	420	172	15	150	2522	162	48	95	52	29	119	0	101	19	22	297	7	1723	74	110
OS33	Uninvaded	Tamboti	7738	2339	277	4	64	702	1163	300	1704	839	384	412	413	533	221	198	275	1110	973	292	462	173	506	450	792	606	539	256	349	1	240	529	23	703	235	559	324	80	1	73	338	776	274	1050	10	328	126
OS36	Invaded	Open	1823	2068	1454	3261	1520	796	1074	236	296	270	1260	637	1435	438	391	915	200	650	435	241	426	754	89	648	475	161	623	174	209	1678	308	265	562	249	255	393	237	170	1094	249	118	144	146	170	3	73	126
OS37	Invaded	Open	2051	2772	815	226	630	1221	2548	1554	1457	1848	987	1200	1675	1241	475	452	2198	1245	780	369	771	235	567	1019	618	310	250	302	717	8	312	146	150	474	307	275	363	342	6	99	155	93	123	76	91	170	76
OS38	Invaded	Open	438	2376	561	44	236	587	603	108	376	190	225	1272	869	824	173	551	118	133	600	199	318	199	34	297	333	176	1213	227	295	6	411	80	99	61	781	181	522	114	0	26	212	112	356	152	11	100	200
[truncated: 5,000 more columns]
